# Supplementary material for: Forensic evaluation of the AmpFlSTR® NGM™ loci in Lodz region of Poland population sample
Source: Int J Legal Med. 2013 Jun 13;127(5):911–2. doi: 10.1007/s00414-013-0882-z (PMC3751388; doi:10.1007/s00414-013-0882-z)
Supplement: Supplementary file 1 — (XLSX 16 kb) [file 414_2013_882_MOESM1_ESM.xlsx]

## Sheet: Arkusz1
ESM Table 1. Forensic evaluation of the of 15 STR of the NGM system in 800 unrelated individuals from the Lodz region of Poland.
	Forensic effiency parameters
locus	D10S1248	vWA	D16S539	D2S1338	D8S1179	D21S11	D18S51	D22S1045	D19S433	TH01	FGA	D2S441	D3S1358	D1S1656	D12S391
HWE	0.272	0.077	0.661	0.856	0.784	0.419	0.101	0.059	0.599	0.093	0.072	0.024	0.009	0.127	0.532
Hobs	0.78	0.81	0.764	0.869	0.8	0.849	0.878	0.743	0.796	0.776	0.845	0.739	0.788	0.9	0.875
Hexp	0.761	0.811	0.757	0.88	0.8	0.849	0.876	0.726	0.788	0.772	0.858	0.752	0.798	0.898	0.883
PD	0.902	0.937	0.902	0.973	0.934	0.958	0.97	0.872	0.928	0.912	0.963	0.896	0.927	0.98	0.974
PIC	0.72	0.78	0.72	0.87	0.77	0.83	0.86	0.68	0.76	0.74	0.84	0.71	0.77	0.89	0.87
MP	0.098	0.063	0.098	0.027	0.066	0.042	0.03	0.128	0.072	0.088	0.037	0.104	0.073	0.02	0.026
PE	0.562	0.618	0.534	0.732	0.599	0.692	0.75	0.497	0.592	0.556	0.685	0.491	0.576	0.795	0.745
TPI	2.27	2.63	2.12	3.81	2.5	3.31	4.08	1.94	2.45	2.23	3.23	1.91	2.35	5	4
	Pairwise comparisons of Lodz population with other populations
Poland (Cracow) [1]	0.267	0.6104	0.8202	0.3345	0.9355	0	0.5671	0.5123	0.1591	0.9138	0.76	0.477	0.8542	0.004	0.2017
Spain [2]	0	0	0.1345	0.0517	0.1299	0	0.0003	0.00695	0.0068	0.0075	0.0131	0.0277	0.1925	0.0034	0.0001
Portugal [3]	0	0.091	0.0038	0.0404	0.0156	0	0.2397	0.007	0.0002	0.0017	0.0047	0.07571	0.0033	0	0.2454
Croatia [4]	0.052	0	0.307	0.651	0.045	0.189	0.278	0.075	0.045	0	0.33	0.348	0.439	0.135	0.648
China (Fujian) [5]	0	0	0	0	0	0	0	0	0	0	0	0	0	0	0
Brazil [6]	0	0	0	0	0	0	0	0	0	0	0	0	0	0	0
USA (Caucasian) [7]	0.002	0.01237	0.006	0.5843	0.0046	0.0036	0.0067	0.0035	0.0003	0.0505	0.0019	0.5989	0.4643	0	0.0331
HWE - Hardy and Weinberg equilibrium - probability values of exact test based on 2300 shufflings, Hobs - observed heterozygosity, Hexp - expected heterozygosity,
PD - power of discrimination, PIC - polymorphism information content, MP - Matching Probability, PE - power of exclusion, TPI - typical paternity index.
