# Supplementary material for: Forensic evaluation of the AmpFlSTR® NGM™ loci in Lodz region of Poland population sample
Source: Int J Legal Med. 2013 Jun 13;127(5):911–2. doi: 10.1007/s00414-013-0882-z (PMC3751388; doi:10.1007/s00414-013-0882-z)
Supplement: Supplementary file 2 — (XLS 33 kb) [file 414_2013_882_MOESM2_ESM.xls]

## Sheet: LODZ_NGM_800
ESM Table 2. Allele frequencies for 15 STR of the NGM system from the Lodz region of Poland (n=800).
Allele	D10S1248	vWA	D16S539	D2S1338	D8S1179	D21S11	D18S51	D22S1045	D19S433	TH01	FGA	D2S441	D3S1358	D1S1656	D12S391	Allele
5										0.0013						5
6										0.2131						6
7										0.13625						7
8			0.00875		0.0106					0.0956						8
9			0.0844		0.0131					0.21625		0.0075				9
9.3										0.33						9.3
10			0.0469		0.0644		0.0075			0.0075		0.21745		0.0006		10
11	0.0006		0.30185		0.0663		0.01	0.14435	0.0013			0.31305	0.0006	0.0913		11
11.3												0.0488				11.3
12	0.0244		0.31555		0.16875		0.10375	0.0219	0.08185			0.0275	0.0013	0.145		12
12.2									0.00125							12.2
12.3												0.0013				12.3
13	0.2275	0.00375	0.2063		0.3106		0.10625	0.0025	0.21185			0.0269	0.0025	0.0594		13
13.2									0.01935							13.2
14	0.3475	0.1031	0.03375		0.23555		0.14305	0.0425	0.35305			0.3131	0.14185	0.0825		14
14.2									0.0263							14.2
14.3														0.0013		14.3
15	0.1994	0.1113	0.0025	0.0019	0.1038		0.15685	0.34625	0.175			0.0413	0.25745	0.12375	0.03	15
15.2									0.04375							15.2
15.3														0.05		15.3
16	0.15875	0.17685		0.0531	0.0238		0.17685	0.35625	0.04375			0.0031	0.2306	0.11805	0.0175	16
16.2									0.03185							16.2
16.3														0.045		16.3
17	0.0381	0.2613		0.205	0.0031		0.13125	0.07245	0.0013		0.0006		0.2	0.05935	0.1013	17
17.1														0.0006		17.1
17.2									0.005							17.2
17.3														0.14685	0.0106	17.3
18	0.00375	0.24625		0.07875			0.0806	0.0075			0.0169		0.1538	0.0031	0.1969	18
18.2									0.0044							18.2
18.3														0.0613	0.0138	18.3
19		0.0831		0.11875			0.0419	0.0044			0.0906		0.0113		0.11555	19
19.3														0.0113	0.0081	19.3
20		0.01375		0.14305			0.0238	0.0019			0.14		0.0006		0.11875	20
20.2											0.0013					20.2
20.3														0.0006	0.0006	20.3
21				0.03			0.01				0.2				0.11305	21
21.2											0.0056					21.2
22		0.0006		0.0231			0.0063				0.21375				0.13685	22
22.2											0.0119					22.2
23				0.10185			0.0013				0.1094				0.0869	23
23.2											0.0094					23.2
24				0.1044			0.0006				0.10875				0.0288	24
24.2											0.0025					24.2
24.3															0.0013	24.3
25				0.11							0.0681				0.0131	25
26				0.0263		0.0056					0.0181				0.005	26
27				0.0038		0.0238					0.0031				0.0013	27
28						0.1856									0.0006	28
28.2						0.0006										28.2
29						0.1956										29
29.2						0.0013										29.2
30						0.2331										30
30.2						0.0613										30.2
31						0.0706										31
31.2						0.0681										31.2
32						0.0081										32
32.2						0.0994										32.2
33						0.0388										33
33.2																33.2
34						0.0006										34
34.2						0.0063										34.2
35						0.0006										35
35.2						0.0006										35.2
36																36
37																37
38																38
39																39
40																40
